# Supplementary material for: Description and complete mitochondrial genome of Atkinsoniella zizhongi sp. nov. (Hemiptera: Cicadellidae: Cicadellinae) from China and its phylogenetic implications
Source: PeerJ. 2022 Sep 28;10:e14026. doi: 10.7717/peerj.14026 (PMC9526418; doi:10.7717/peerj.14026)
Supplement: Supplemental Information 2 [file peerj-10-14026-s002.fasta]

>Atkinsoniella_zizhongi_sp._nov. mitochondrion, complete genome
aatagggtgcctgattaaagggttattttgatagaataaattatgcactgtgtgtttctattataaatttaagaattaaacttatcattgaatttcaaaaattcatgtgcatcttacactaatttatattaaaaaagataagctaattaaagcttttaggttcataccctaataatagaagtaaagccttcttctttttaattatttttaattcaacaaaaatgttatactacacaacaataattattggggtaataatttgtgtgtcttccaacaattgaataataatatgatctggtttagaaattagattaatatcttttttaggaattataccaagaaaaaattctcttagatctgaatcaataataaaatattttattattcagggtactagatcagctattttaattatgggtatcatatttatattaatagaaatcgaattaagaagttatattatagttgtttctattatattaaaaattggaatagctccatttcataattgagttttaagagtaattgatggattaagttatgaatgtgtatttgttttactaactataattaaagtaccaccgttaataattttgtcttatataaatataacaatttgagtaacgattattatttcattagttgttggggcaactataggaattaatcaaaactctatgcgaaaaatgttaggttattcgtcaatttacaatttaggttacttatgtgcgtgtatttccgaagtatctatttgagtaatttatatactaatttatagatttatattaattggtatcattacttatattaaacaaatgaatgtattttatttcaatcaagttataattaatgaatttgatttaaaattaaaaatctcattttgattaataatgctatcttttggaggagtccccccaatactaggatttattaataaattaatattacttgaattaatagtattaaataatcaatttcttatcttgttagtaataattatttcatccttaattgttatgttttattatacacggtcggcatatatgtcaattataataagttcaatttcaataaaatgaaatttcttttcaataaatcggtcaatactaataattttaatgttaaatattacttttttatcactaataattttttcaaaatctatgtattaagattttaagttatttaaactatcaaccttcaaagttaaaaaaaccaatttagtaggtaagtcttagattgtaccaattttaaatttgcaatttaatgtttttattaaactataagacctatcaagagaatagttatttcttaagtaaatttacagtttactacttaaatcagacaccttgattatgaaaaaatgattattttctacaaatcacagggatatcggaactatgtattttatttttggtatttgagcaggtatagtaggaataatattaagaataattattcgaattgaattagctcagccaggacctctccttaataatgaccaactttacaatgtaattgtaacagcacatgcttttattataattttttttatagtaataccaatcataattgggggttttggtaattgacttttaccactaataattggtgcgcccgatatagctttccctcgaataaataacataagattttgactattgcctccatcattaattcttcttttagttagaagttcagttgaaataggagcgggcactggctgaacagtataccctcctctatcttctaatattgctcattctggagcaagtgtggatttaacaattttttcattacatttagctggtatctcatccattttaggagcagttaattttatcactactgtaattaacatacgaacaattggtataaatttagatcgaacccccttgtttgtatgatctgttgttattactgcattacttttactactatcacttccagttttagctggcgctattactatattattgactgatcgtaatattaatactagattttttgatccttcaggtgggggggaccctattttataccaacatttattttgattttttggtcacccagaagtttatattcttattttacctggatttggattaatttcacatattattactcaagaaagaggtaagagtgaatcatttgggtatatcggaatagtttatgctatactatcaatcggtttattagggtttgtagtatgagctcatcacatatttacagttggaatagatgttgatactcgagcttattttacgtctgctactataattattgcagtaccaactggtatcaaaattttcagatgaatagcaacaatacatggagtatcatctaaaattagtattacaataatatgatcatcaggttttgtatttctattcagaatggggggtttaacaggtattattttatcaaattcatctattgatgttgttttacatgatacatattatgtagtagctcattttcattatgttctatctataggagctgtatttgctattatagctggatttattcaatgatacccattatttactgggctaacaataaatccaaaatgactaaaaatacaatttttaacaatattttttggagttaatttaacattcttccctcagcattttttaggattaagtggtttgcctcgacggtattctgactatccagatttttataccctttgaaattctatttcttccattggaagattaatctctttattaagagtaataattataatttttattatttgagaaagaataatttccaaacgaatagcattatttgctaacaataataattcatcaattgaatgattgcaaaaattacctccccaagaacactcttattatgaattacctttaatggcttcataattctaatgtggcagactagtgcaatgaatttaagattcatttataaatttaaatttttttagaaatttcttcatgaagaacattattatttcaagatgcagtttctcccattatagagcaattaattatatttcatgatcatacaataatgattattgttataattacggtaattgtaagatatataataatttccttaatattaaacaaatttattaaccgatttttattagaaggtcaaataattgaacttatttgaacaatccttccagcgtttttattaatttttatcgctttaccatctttacgaattttatatttattagaagaaatcaataatccccttgtaacaatcaaggcaattgggcatcaatgatactgatcttatgaatattcagatttcaaaaaaattgaattcgattcatatataaaaccaactaatgatttaattttaaatgattttcgtcttttagacacagataatcgaattgtactcccatataatatcaatacccgaattttagtaacatcaaatgatgttattcattcatgaactatcccctccataggggttaaaattgacgcatctcctggacgaattaaccaaggtagaattataattaatcgccccggattattttttggtcagtgttcagagatctgtggtgcaaatcatagatttatgccaattgtggtagaaagagtaagcttaaaatcatttatttcatggcttgctaaatattcattaagaaacttaaaagcaagtattggtctcttaaaccaaataatggtaattagcaaatatccttaatgataaaaaaatttagtttaacaaaaacattaatttgtcaaattaaaaatattttattaaaaaaataatttttattgcctcaaatagcacccatttgatgaacatttttaataattttatttattgtaactatatttataatagtaacaactatatattttaatacactaaataaaccaataaaaaaaaaagaaatttcaacaaatcagataatttgaaaatgatagcaaatttattttcagtatttgacccttgtactggtattttatcactaaattgaataagaattataatttttatattaataattccaaaaaatttttgattgcttaaaaatagtaatataattgttttcaatattttaattagtaagcttcatagagaattaatttcactaataaaatataagggtataagtttactaatattaagattgtttataatcattatatttaataatttaataggattattgccttatgtatttacagcatcatcccatttagttttttccttaacattagcgctacctatgtgggtagggtttataatgtatggttgagtaaaccatacaaataatatatttgttcatttagtaccaacaggtacaccctcaattttaatgccttttatagtaataattgaaactatcagaaatttgattcgtcctggttcattagctgttcgtttaacagcaaatataattgcaggtcatctactaatatccttattaggaagtaatttagatactataatcttagtattaggaataattttatttattattttaatagcttttgagttagcagtcgctattattcaatcatatgtgtttatgacactaacgaatttatattcaagagaagtataaattatgaataatcacccatttcatttagttgataatagtccctgacctattacaggatcagttggagtaataactattacttcaggaatagtattatgatttcacaagataaatatatatttatttaccataggttttattattatcattttaactatagttcaatgatgacgagatgtcactcgtgaatctacatttcaaggattacatactaagaaagtagcattaagaataaaactaggaataattttatttatcgtatcggaagtactttttttctcgtcgttcttttgagctttttttcatagcagtcttgctccaacaatagaaattggcttaaaatgacccccccttggtatcaagacatttgatcctatgaatattccaatattaaatacaataattttaatttcatcaggggtaacaatcacttgagcacacaatgcaattattaataaaaattataaccaaatggttcaaagaacttttatgacaatttgtttaggaatttatttttcaatgcttcaattatatgaatatattgaatcccccttttgtatctctgactcaatttatgggagaacattttttataagaactgggtttcatggaattcatgttattattggtactattttcattatagtatccatattacgaataataaaccttcatttctcaagaaatcaccatgttggatttgaagcatcagcatgatactggcattttgtggatgtggtttgattatttttatatatttcagtatattgatgaggtaaataattctcttattataaaaagtatatcaagcttccaacttgagggtttagtgtctaaagtgaataattaataaattgttattatttatgataatcatcttgattttagtgtcaattatttccatattaattataataattagaaaaaaatctattattgacttacaaaaatcaaccccatttgaatgtggatttaatcctatgtcatataaacgattgccattttcaattcatttttttttaattgcagttattttcttaatttttgacattgaaattattattattgttccaataatttttacaataaaatcatctatattaatatattgattagtcacatcagcaatttttattgtaattctaattattggtctttttcacgaatgaattaatggaatattaaattgaactaattaggattatatttaattataatacttgatttgcaatcaagaagtgctagaaagctaatctttaacaaagaagtaaaaaaaattactcttaatttcgacctaagtataaaggatttagtccttcttgttttaattgaagccaaaaatgaggtaacttattgttaataagtaaattgaattaaattccaattaaaagagattaagattaaaaatagctgctaactaatttttaaagcggttaaattccgtttatctctttatttacgtagtttaataaaaacattttactttcattaaaaagatggttatacaacctttaaattattctaagagaaatctcacgaaagtatcttcaatacttagctctaatatttaagctattaaaataaatgaaatagataaatcataacaaaaatgaaactaagaaaatctttatgttattatttgaataatattgaataatattagaaaactttaataaataaaaacttaacccataaccaccatagtattcacctcaaaaagaagattgattattattaaccaatgcataagaaaaaatgtatttataagcaaagaaagaatagccatatataaatcacatatatctattaaaaagatagtattttaaattaaataaataattaaaattagaaagctcaagtccaaatcaaatacctaatattacaattaataaagatattagcttaatttttaaaggtaaaacaatatatagtaaatcaaaattaataattcatataagtacacctcctgtaaaaatagaaaataatgttaaagtaaaaattctgactttcataagtctgtaatcctcgtgtataaaattatatgttaagaatttataattacaaattattgaatagtaaaataatcgagatctataacaagcagttaatccaagggataaataaaataataagaaagcaaaaaaatttaaccctataaatgatatattctccatcataaaatccttagagtaaaatccagataaaaaaggaattccacaaagagtaattcttgaaatattaaaacaagaggtggtgaaaggtatataaatacacacagatcctattatacgaatatcttggttatcatttatgtaataaataaaaattccagcacaaagaaataataaagatttaaatattgcatgagttaataaatgaaaaaaagataagtcaaccataccaaaaaataaaaaacttattattaatcccaattgactaagagttgataaagcaatgattttttttaaatcaaattcgtaacttgcacataatgaagaaaaaattatagttattattcttacaaataagaaataataattattaaaatttaaaacattataaaatcgaattaataagtaaactcctgcagtaacaagagttgaagaatgaacaagagaagacacaggcgttggtgctgctatagcagctggaagccagcaagaaaatggaatttgtgcactttttgtaaaacatgaaatgataattaaataaaaaatataattattatatatatccttataatacaggaaatgccatctaccgtaggatataattcaacaaattgaaacaagcaatccaatatcacctagccgatttgttaaacaagtaattaatccagctaaataacttttaaccgatctataataaattactaagcaataagaaactagccctaaaccatctcaacctaatataattctaattaaattaggtcttaaaattattaatattattcttaaaataaataaattaactaaaaaaagaaatcgattacaagaataactattaattccaatataattaattctatacaagattactatagatgaaataagtagaacaactgaacaaaaaattaatgagattcaatctatgattactacataataaacaggaacagagttaaaagagaataatttaaattctaacaatatagaataattgaaataaatataaacaagcccaaaatacataaaaattaaagaaattactagcataattaaaaaccaataaaaataaaaattaattttaaccaaaatttaaggataagtaatcatctaagaaaccacaactctttattttaataaactacttaaattatcaaaataataatgataatattataataattataactagaggaattaaatggatagatattaataaatattcacgaatagtacaccctatacatctatatatattgtgaaatttaccatgttgagaaaatctaaacaaataaaaactaaaacaagcagtaaaaaaagaaattaataaaatataataaattgatttatctcaataaaaaattattctattaataataaagatttctctaatgaaattaatactggggggacatcttatattaaaagaacaaaaaaaaaatcaaactatacatattcttggtatatacaacaataatcctttatttaaaaaaaaactacgacttaataaacgttcataagaaatatttgctaaacaaaaaaggcctgatgaacataggccatgcccaattattattaaataggagccatataatcctaactttgttatagttaatagccctataagtcttatgcctatatgggctactgaagaataagcaattaaacattttatatcaccttgaattaaacaaattaatctcactaaaattgaacctacaattgataaagaaaatcaaatatatctatattttaaaaaaatattttcatatacaaatataaaacgaattaacccataaccaccaatttttaatattagcccagctaaaattattgatcctgaaataggagcctccacatgagctttaggtagtcaaaaatgaaatataaacattggtaatttaactaaaaatgcaataactataaacagatgaataaaaaaagaaaaagaatgcatatagtttgaatcaaaaaataatctattataattattataaagaaataaaataactaacaaaagaggtagagaagcaagaagagtataaaaaaacaaatataatccagaaattaatcgctcaggttgatagcctcaaccaaaaatcaaaatcatgagaggaatcaatctaaattcaaaaaaaatatacattataaacatattagaaaatctaaaaaccaaaaaaagacacaagaaaagtaatatgtttatccctaaaaaaaaattgtttctagataagatagaaattttggatctagcaataactatcaaagtagaaattagtaaagttaaaataataagcccatatgaaatataatcagaagcaaaatagtaggaaatattagtataaaaaaaatcaacattagaaaaagtaaaaattataattaatattaaaataaaaaattgaaataaatttcaaatattattataaaaaactaaaggtatcataaaaataatatataaaacaaattttatcataaaaatatagaatttatgtagtcatttccatgaaaacgaattattcttactaatactctaagtcctaagaccccctcacaaacataaaaagttattataaaaacatatatataaaaattataataagaaaatatcaagcaatataataaaactaaaaacaagagagataaaaccataaattctaaacttaataaacatagtaacaaatgtttccgaataaaaattaatgaaagaatagaaaaaacaaatatataagaaaaaaaaattaaattcattagttttaataatttaaaaaaaatattaattttgtaaattaaaattaggataccctttaaaacatcagaataatgtaaattacatatcttagatacccaaaatctatattttattaaactatatactgaaattaaaataatattaataaaaataataattttattatcaactttaactccattcatattaaatcccatatcaataggaattatcttattaatacaaacaacattaatagcaataattataaataaaataatattttcatcatgattttcaataattacttttttaataatggtagggggtttattaattctatttacatacataagaagaatcgcatcaaatgaaaaatttaagtttaaaataaatttaacaataatgtgtattattttaattataatctcagaagaaataataaatgaaaatcaagttaatgaaaatcaagatttaacaaaattaataatagaaaatttatctatagtaaaattatataataaaaaatcaatacttattacagttattttagttctatacttactattaactataattgtggtaacaaaaattgttaaacgacaagaaggaccattacgatcaaaaaattatgaataaatcaattcttaaattaaatccattattaaaaatttttaataattcattaattgacttaccagcaccaataaatctatcagcttgatgaaactttggttcaatcttaggaatatgtttatcaattcaattaatttcaggtattttattatcaatacactacacatcaaatattgaaatagcttttattagagtaaatcatattacgcgggatgtaaattatggatgattaatacgaactttacattcaaatggggcctcacttttttttatctgtatatacttacacacaggacgaggtatttattatggatcttataaatttattaaaacctgagtagtggggataataattttattattaacaatagcaactgcattcttagggtatgtattaccatggggacaaatatcattttgaggtgcaacagtaattacaaatttaatatcagcaattccttatattgggtcaatattagtaaactgaatctgaggaggttttgcagttgataatgcaaccctttcacgattctttagattacactttctactgccatttatcatttctatgatagtaattattcatttatttttcttacacacaacaggatcaaataatccaattggtataaattcaaatattgataaaattccatttcatccatattttacaattaaagatttaatgggatttataattattctcactatattatttgtattaaatataattgagccttacatattatctgaccccgataatttcactcctgcaaatccaatagtaactccaatccatatccaaccagaatgatatttcttatttgcttacgcaatccttcgatcaattcctaataaattaggaggagtaatagcactattcctatcaattattattttactaattctacctatttcaataaaaataaaatttaaaggaatcatattttatcctattaaccaaataaatttttgaattttttcagttacaattatcttattaacatgaattggtgcacgaccagtagaactgccttacacaacaacaggaatagttttaacatttatatattttttgtattttattactgaccctttaattactaaaatatgggataaaactctaaattagttatttagcttatatttaaagcatatattttgaaaatataagaaagaggtatttaataactttacaaaaaaaaatgattaaaaatttaaacatttcaccaatatataaaaaaaaatgtaattcaaacttataggtaaataacattttcaagctaaatatataagcctatcataccgatagcggggtaaagagctacgaactcaaataaaaacaaaacaaaaaaaaataagctttaaataaaaaaagaagaatatataatcagcaccaaaaaaaacaacattagtaattaagcatataaaaataattctagaatactcagaaataaaaagaaaagcaaaaccacctgatccatactcaacattaaacccagataccaattctctttcaccttccgaaaaatcaaaaggagaacgatttgtttccgctaaacaacaagaaaatcaacatataaatattggggtagaaagaaataaaaatcaacaattttgttgaatattataaaaatcagtaaaattatatctatcacaaagaaaaaaataacttaataaaattaatgccaaagaaacttcataagaaatagcttgagagactctacgaatacagcccaacattgaatatattctatttgaagatcacccacaaacaattaatccatacacaccaattccagaaatacataaaaaaagtaatattgagtaattatactcaatcaaattaacataataaggaaaaaggcatcaaataaaaagagactgagctaatctataaataggacaaacaaaatatataaaaacattagaatttattggccaacaagattcctttaaaaataattttaccccatctctaaaaggttgcaataaaccaagataacccactttattaggacctttacgaatttgtatatatctcaaaaatttacgttcgagtaatgtaaaaaacccaacagataccattactataatcaataaaattaatgaaattaagtaaataattattgaatgtgaaacaccacattattaaattctaaatttaatgcactaatctgccaaatcaataattaaattcaataataaacaaaaaaaaattgtaattattggtcctttcgtactaaataaaaaaatattttttaagatagaaaccaacctggcttacaccggtttgaactcaaatcatgtaagaatttaaaagtcgaacagactcagaaatgaaaaacctgcccctcaatcttatcttaattcaacatcgaggtcgcaaactttaatataaatatgaactccccattaaaattacgctgttatccctaaggtaacttaatcttttaatctaaattatggatcataacaatcataaattaatgatttaaaaaaataaagttaaatttatctgtcaccccaacaaaaaaatatataaaatataaatataataataagctaaaaatacttaataataaatatataataaagttctttagggtcttatcgtccctaaaaattaattaaagcttttttacctaaaaataaaattttaattgtaaaataaaaaaaataaatctttcatgtatccattcatacaagtcaacaattaaatgactaattattatgctacctttgcacagtcaatatactgcagccatttaattaataaatcatagggcagaacttacctttaattttaaactaaaagaaatgtttttgataaacagttgaagattaattttgtcgagttatttatattttaatttaaaaccatactaatttaatcattattgaaaaaaaatataaaattatttaataaatttagtaaaaatataaatttaataaaattaaaaatattaatattaatctattaagaactaaatataagattttaaaataaaaaaataataatttattaaaattttaaataaaaaaacagattatcccaaattttataagattaaattaaataaaatgaaagactaactttaatcatcaattaaattgaattcctaaataaccagatataataaagagcgattagagtctatctaccatattatatttataaatgttaataaaacaacaaaaaaaaatttaaaataaatatctttatttcgggaatattataaaaataaaattaatttaatcaaccctgatacaaaaggtactatataattattataaaattgtaaaataaataacttttcaatttaataaaatcaatttttctcatttaatactaaaataaaaatattaataataaacataataaatatttataatcaaataaaacataagttttcctattaatgtaaataataagctttcatataagctactatttgtacattctagatacaccttccggtacaactactttgttacgacttatcccatattattgggagtgacgggcgatatgtacataatcaagagccaaattcaaaaaaattaattaatttaaattactcacaaatcctatttcatgataatttaaataaataaatttaattcaataataaataaaaataatgtaacccatactaaccctaaaaaaactgcaccttgacctaatatgaatttatcaaatataaagaaaatttcttcttaaaatactctaatgtatagcggtatacaaataaaatttgaaggtgaaaattatcgtggtttatcaattaaagtacaggttcctctgtaagggtagattaccgccaaattctttgagttttatagaacatagctattaatattcaggcattaaaatttagatctaaaataatagggtatctaatcctagtttataaattagacttagtaaaataaaaatttagaaaattaaattaaatataaattccacctaaataaaaaaataatataatcaatatttagaataaatacattaaccaaaattgttaatttaaatgaattgtataaccgcgaatgctggcacaaaatttatccaatttattattaaatatctaagtaataataaaaattacaataaaacaatttactgctaatttaataattaagaactaagcatataattaatttaaaaaattaacataaaagcaagaatcaaacttaattaaaatacacttaaaaaaaaattggcaaatagtaagtaatcgctcagctaggacgccttactattggggtagtaaagccagatagctaatgttagatgaaggttgattaaaattaatgaatcaacaggtgggagctaccttctttcttatagaaagagaaagaaagaaggtagagtgctatattatagtaagtaatcgctcagctaggacgccttactattggggtagtaaagccagatagctaatgttagatgaaggttgattaaaattaatgaatcaacaggtgggagctaccttctttcttatagaaagagaaagaaagaaggtagagtgctatattatagtaagtaatcgctcagctaggacgcctyactattggggtagtaaagccagatagctaatgttagatgaaggttgattaaaattaatgaatcaacaggtgggagctaccttctttcttatagaaagagaaagaaagaaggtagagtgctatattatagtaagtaatcgctcagctaggacgcctyactattggggtagtaaagccagatagctaatgttagatgaaggttgattaaaattaatgaatcaacaggtgggagctaccttctttcttatagaaagagaaagaaagaaggtagagtgctatattatagtaagtaatcgctcagctaggacgcctyactattggggtagtaaagccagatagctaatgttagatgaaggttgattaaaattaatgaatcaacaggtgggagctaccttctttcttatagaaagagaaagaaagaaggtagagtgctatattatagtaagtaatcgctcagctaggacgcctyactattggggtagtaaagccagatagctaatgttagatgaaggttgattaaaattaatgaatcaacaggtgggagctaccttctttcttatagaaagagaaagaaagaaggtagagtgctatattatagtaagtaatcgctcagctaggacgcctyactattggggtagtaaagccagatagctaatgttagatgaaggttgattaaaattaatgaatcaacaggtgggagctaccttctttcttatagaaagagaaagaaagaaggtagagtgctatattatagtaagtaatcgctcagctaggacgcctyactattggggtagtaaagccagatagctaatgttagatgaaggttgattaaaattaatgaatcaacaggtgggagctaccttctttcttatagaaagagaaagaaagaaggtagagtgctatattatagtaagtaatcgctcagctaggacgcctyactattggggtagtaaagccagatagctaatgttagatgaaggttgattaaaattaatgaatcaacaggtgggagctaccttctttcttatagaaagagaaagaaagaaggtagagtgctatattatagtaagtaatcgctcagctaggacgccttactaatggtaataaggaataactaatataatcattattaaatgaaggttgattaaaattaataaatcaacaaaaataaacttaactgtatactatatttttttttttttttttttttttttngggaatattaaattataatttgaatagcattcatatattgtttaataatgattaaggtcctggcaattatattaatgttaaataacttaataaaatttattaattcacaaatttaataattaaaaatttttattaaatgaattaattcaatattattccaaattttgttaattaattattttctcatttattttattttgagataaaaataaggaatgctacattataattgttatttattattaatgatttattattattattaatattattatttaattaattattattattattaatgatttattattattattatatattaataatattaaaatctaccctcatatatattgagggtagatttaattattaatctataaatatattaattattatttattaattaattattattattaatgatttattattattattaatattattatttaattaattattattattattaatgatttattattattattatttaattaattaattattattaataataatttgctaatgatttcagtcttgaaagctaaaatttgccataattcttttttttttgagttaagtaag
